# Supplementary material for: Differential Effects of Cytokine Versus Hypoxic Preconditioning of Human Mesenchymal Stromal Cells in Pulmonary Sepsis Induced by Antimicrobial-Resistant Klebsiella pneumoniae
Source: Pharmaceuticals (Basel). 2023 Jan 19;16(2):149. doi: 10.3390/ph16020149 (PMC9961251; doi:10.3390/ph16020149)
Supplement: Supplementary file 1 [file pharmaceuticals-16-00149-s001.zip]

Archive with 1 entries (1 files):
- pharmaceuticals-2059590-supplementary.pdf
